# Supplementary material for: Investigation of the cumulative number of chromosome aberrations induced by three consecutive CT examinations in eight patients
Source: J Radiat Res. 2019 Oct 28;60(6):729–39. doi: 10.1093/jrr/rrz068 (PMC7357232; doi:10.1093/jrr/rrz068)
Supplement: Supplementary_Table_1_20190117_rrz068 [file supplementary_table_1_20190117_rrz068.xlsx]

## Sheet: Sheet1
Supplementary Table 1. Dic distribution per around 2,000 cells and Tr distribution per around 5,000 cells
Patient No.	Blood sampling*1	Cell counts	Dic distribution							Cell counts	Cell equivalent*2	Tr distribution
			0	1	2	3	4	5				0	1	2	3	4	5
1	1B	2009	2002	7	0	0	0	0		5120	2021.32	4966	151	3	0	0	0
	1A	2008	1999	9	0	0	0	0		5175	2043.03	5008	160	6	1	0	0
	2B	2005	1999	6	0	0	0	0		5112	2018.16	4994	114	4	0	0	0
	2A	2010	2005	5	0	0	0	0		5110	2017.37	4943	164	3	0	0	0
	3B	2009	2002	7	0	0	0	0		5149	2032.77	4991	150	8	0	0	0
	3A	2003	1994	9	0	0	0	0		5124	2022.9	4955	169	0	0	0	0
2	1B	2015	2004	11	0	0	0	0		5211	2030	5177	33	1	0	0	0
	1A	2007	1992	15	0	0	0	0		5179	2017.53	5123	56	0	0	0	0
	2B	2012	2003	9	0	0	0	0		5139	2001.95	5102	35	2	0	0	0
	2A	2009	1997	12	0	0	0	0		5131	1998.83	5063	67	1	0	0	0
	3B	2008	1998	10	0	0	0	0		5132	1999.22	5071	60	1	0	0	0
	3A	2005	1993	12	0	0	0	0		5130	1998.44	5073	56	1	0	0	0
3	1B	2011	2002	9	0	0	0	0		5182	2045.8	5030	149	3	0	0	0
	1A	2005	1992	13	0	0	0	0		5234	2066.32	5053	164	15	1	0	1
	2B	2006	1998	8	0	0	0	0		5215	2058.82	5023	186	6	0	0	0
	2A	2008	1997	11	0	0	0	0		5130	2025.27	4966	148	7	3	0	0
	3B	2007	1995	12	0	0	0	0		5105	2015.4	4942	157	6	0	0	0
	3A	2012	1997	15	0	0	0	0		5521	2179.63	5312	198	10	0	1	0
4	1B	2007	1999	8	0	0	0	0		5121	2021.71	5081	40	0	0	0	0
	1A	2025	2016	9	0	0	0	0		5264	2078.17	5201	58	5	0	0	0
	2B	2003	1997	6	0	0	0	0		5272	2081.33	5213	59	0	0	0	0
	2A	2001	1993	8	0	0	0	0		5654	2232.14	5584	67	3	0	0	0
	3B	2000	1993	7	0	0	0	0		5407	2134.62	5348	57	2	0	0	0
	3A	2006	1997	9	0	0	0	0		5289	2088.04	5225	64	0	0	0	0
5	1B	2008	1993	14	1	0	0	0		5520	2179.23	5423	93	4	0	0	0
	1A	2012	1994	18	0	0	0	0		5402	2132.65	5316	81	5	0	0	0
	2B	2005	1989	16	0	0	0	0		5204	2054.48	5109	92	2	1	0	0
	2A	2004	1985	19	0	0	0	0		5228	2063.96	5123	98	6	1	0	0
	3B	2002	1983	18	1	0	0	0		5141	2029.61	5058	82	1	0	0	0
	3A	2000	1978	21	1	0	0	0		5132	2026.06	5076	56	0	0	0	0
6	1B	2001	1996	5	0	0	0	0		5109	1990.26	5031	68	5	3	2	0
	1A	2005	1997	8	0	0	0	0		5145	2004.29	5082	49	10	3	0	1
	2B	2003	1998	5	0	0	0	0		5273	2054.15	5186	82	4	0	0	1
	2A	2015	2005	10	0	0	0	0		5168	2013.25	5075	76	15	2	0	0
	3B	2002	2002	4	0	0	0	0		5210	2029.61	5176	25	5	3	1	0
	3A	2001	2001	3	0	0	0	0		5216	2031.94	5152	57	6	1	0	0
7	1B	2004	1998	6	0	0	0	0		5192	2049.74	5104	87	1	0	0	0
	1A	2003	1995	8	0	0	0	0		5115	2019.34	4965	148	2	0	0	0
	2B	2000	1997	3	0	0	0	0		5205	2054.88	5051	145	7	2	0	0
	2A	2006	2002	4	0	0	0	0		5162	2037.9	4992	169	1	0	0	0
	3B	2004	2002	2	0	0	0	0		5397	2130.68	5229	163	5	0	0	0
	3A	2048	2044	4	0	0	0	0		5222	2061.59	5077	144	1	0	0	0
8	1B	2000	1983	17	0	0	0	0		5112	1991.43	4513	528	61	9	1	0
	1A	2000	1981	18	1	0	0	0		5144	2003.9	4497	601	39	7	0	0
	2B	2001	1987	14	0	0	0	0		5232	2038.18	4702	481	39	10	0	0
	2A	2002	1986	16	0	0	0	0		5140	2002.34	4541	557	36	6	0	0
	3B	2005	1993	12	0	0	0	0		5137	2001.17	4485	584	58	10	0	0
	3A	2003	1988	15	0	0	0	0		5194	2023.37	4441	654	93	6	0	0
*1: Blood sampling either before (B) or after (A) the first (1), second (2), third (3) CT examination.
*2: Cell counts were converted to the equivalent number of cells as described in the Materials and Methods.
