# Supplementary material for: Investigation of the cumulative number of chromosome aberrations induced by three consecutive CT examinations in eight patients
Source: J Radiat Res. 2019 Oct 28;60(6):729–39. doi: 10.1093/jrr/rrz068 (PMC7357232; doi:10.1093/jrr/rrz068)
Supplement: Supplementary_Table_2_rrz068 [file supplementary_table_2_rrz068.xlsx]

## Sheet: Sheet1
Supplementary Table 2. The relationship between smoking status and the frequency of chromosomal abberations
Patient No.	Smoking status*1	Pack-years*2	Details	Increment of CAs frequency during three consecutive CT examinations (Before 1st CT - After 3rd CT)
				Dics	Trs
1	never	0	-	0.101	0.587
2	former	11	10 cigarettes/days, 22 years	0.053	1.178
3	current	90	40 cigarettes/days, 45 years	0.298	2.608
4	former	unknown	unknown	0.05	1.086
5	never	0	-	0.353	-1.871
6	never	0	-	-0.1	-1.23
7	current	110	40 cigarettes/days, 55 years	-0.104	2.74
8	never	0	-	-0.101	8.207
＊1: never smoking (< 100 lifetime cigarettes), former smoking (quit ≥ 1 year), or current smoking (quit < 1 year).
＊2: (Number of cigarettes smoked per day/20) × total number of smoking years.
